# Supplementary material for: Biodegradation of Crude Oil by Nitrate-Reducing, Sulfate-Reducing, and Methanogenic Microbial Communities under High-Pressure Conditions
Source: Microorganisms. 2024 Jul 27;12(8):1543. doi: 10.3390/microorganisms12081543 (PMC11356252; doi:10.3390/microorganisms12081543)
Supplement: Supplementary file 1 [file microorganisms-12-01543-s001.zip]

Archive with 2 entries (2 files):
- microorganisms-3084745-Supplementary Materials Figures.pdf
- microorganisms-3084745-Supplementary Materials Table S1.xlsx
