# Supplementary material for: Biodegradation of Crude Oil by Nitrate-Reducing, Sulfate-Reducing, and Methanogenic Microbial Communities under High-Pressure Conditions
Source: Microorganisms. 2024 Jul 27;12(8):1543. doi: 10.3390/microorganisms12081543 (PMC11356252; doi:10.3390/microorganisms12081543)
Supplement: Supplementary file 1 [file microorganisms-12-01543-s001.zip › microorganisms-3084745-Supplementary Materials Table S1.xlsx]

## Sheet: Sheet1
Composition and Relative Abundance of Different Genera in All Samples
Taxonomy	g-NO3-90		g-SO4-90		g-Fuma-90		g-NO3-P90	g-SO4-P90	g-Fuma-P90
	g-NO3-90-1	g-NO3-90-2	g-SO4-90-1	g-SO4-90-2	g-Fuma-90-1	g-Fuma-90-2
Thermoanaerobacter	0.0193655	0.0819134	0.276862	0.265361	0.390843	0.32122	0.0162571	0.0314952	0.0223232
Pseudomonas	0.0939908	0.461066	0.136474	0.168957	0.171283	0.151328	0.0201528	0.0249382	0.019113
Marinobacter	0.452549	0.165112	0.0276758	0.0235486	0.00406263	0.00510051	0.0103386	0.0132753	0.00661794
Thermodesulfovibrio	0.0209763	0.00590195	0.0285764	0.0109873	0.00148271	0.00060006	0.0185796	0.207514	0.0810944
Thermotoga	0.00297661	0.00280819	0.02584	0.0188571	0.0346065	0.065219	0.00546898	0.0339675	0.118135
Nitrincola	0.11199	0.0387911	0.014548	0.0168594	0.0038254	0.00281278	0.00483219	0.00413845	0.00266693
Oleibacter	0.0384157	0.0458829	0.0270869	0.034082	0.00833284	0.00836334	0.00505694	0.00510588	0.00256815
Ochrobactrum	0.00717888	0.0126606	0.0830966	0.0179188	0.019809	0.00776328	0.00393317	0.00784693	0.000888977
Hyphomonas	0.0562404	0.0345074	0.00931763	0.019977	0.00397367	0.0160516	0.00329637	0.00333226	0.00977874
Hydrogenophilus	0.000280151	0.000428367	3.46e-05	0.0033295	0.000148271	0	0.137249	0.000429969	0.000592651
Thermovirga	0.00168091	0.00199905	0.000103914	6.05e-05	2.97e-05	3.75e-05	0.00187294	0.00333226	0.0977874
Fervidobacterium	0.00140076	0.00195145	0.00658123	0.0101701	0.00109721	0.000637564	0.00340875	0.0102655	0.059117
Achromobacter	0.0136924	0.00442646	0.0212678	0.00550881	0.00696874	0.0019877	0.00217261	0.00317102	0.00133347
Desulfotomaculum_Desulfovirgula	0.00108559	0.0025702	0.0109803	0.00223984	0.00332127	0.000637564	0.00183548	0.0149414	0.0198044
Paenibacillus	0.00584816	0.000761542	0.00235539	0.00124099	0.0168733	0.000412541	0.000224753	0.000161238	4.94e-05
Sulfurospirillum	0.000525284	0.0233698	0	0	0	0.000412541	0	0	0
Acinetobacter	0.00343185	0.0039981	6.93e-05	3.03e-05	0.0144416	3.75e-05	0	0	0
Flexistipes	0.000770416	0.000333175	0.000623485	9.08e-05	0.00216476	0.00813831	0.00029967	0.000913684	0.00814895
Dietzia	0.00469253	0.00185626	0.00138552	0.00105939	0.00687978	0.000262526	0.00104885	0.00231108	0.00177795
Fusibacter	0.00560303	0.00371252	0.00197437	0.00124099	0.00151237	0.000787579	0	0	0
Petrobacter	0.000245132	0.000618753	0.00017319	0.000877777	0.000385505	0.000337534	0.0110878	0.000322477	0.000592651
Tissierella_Soehngenia	0.00458748	0.00147549	0.000692761	0.000393486	0.000711702	0.000937594	0.000187294	0.000268731	0.000345713
Arcobacter	0.00521782	0.00237982	0.000762037	0.000484291	0.000266888	0.000262526	0	0	0
Thermacetogenium	0.00101555	0	0.0017319	0.00181609	0.000859973	0.000862586	0.000711717	0.000806192	0.000642039
Syntrophomonas	7e-05	9.52e-05	0.00107378	0	2.97e-05	3.75e-05	7.49e-05	0.00704074	0
PSB-M-3	0.00311668	0.0012851	0.000277104	0.000393486	0.00130479	0.00123762	0	0.000322477	0.000444488
Desulfovibrio	0.00336182	0.00185626	0.000727399	0.000514559	0.000385505	0.000450045	0	0	0
Sphaerochaeta	0.00252136	0.000951928	0.00121233	0.00121073	0.00056343	0.000150015	7.49e-05	0	0
Geovibrio	0.000140076	0	0.000415656	0.000151341	0.000622739	0.00262526	7.49e-05	0.000161238	0.00182734
Oceanicaulis	0.000420227	4.76e-05	0.000588847	0.00033295	0.00139375	0.000412541	0	0.000161238	0.00167918
Thermus	0.000560303	0.000713946	3.46e-05	0.00311762	5.93e-05	0	0	0	0
Desulfomicrobium	0.000595321	0.00142789	0.000623485	0.000272414	0.000504122	0.0010501	0	0	0
Wolinella	3.5e-05	0.00409329	3.46e-05	0	0	7.5e-05	3.75e-05	0.000107492	4.94e-05
Thermosipho	0.00031517	0.00114231	0.000207828	0.00148314	0.000504122	7.5e-05	0	0	0
Proteiniclasticum	7e-05	9.52e-05	0.000277104	0.000181609	0.000415159	0.00240024	0	0	0
Shewanella	0.000735397	0.00142789	6.93e-05	9.08e-05	0.000148271	0.000525053	0	0	0
Anaerovorax	0.000735397	0.000475964	0.00017319	0.000121073	0.00020758	0.00090009	3.75e-05	0	0.000296326
Dethiosulfatibacter	0.00101555	0.000428367	0.000207828	0.000121073	0.000266888	0.000562556	7.49e-05	0	0.000246938
Desulfitobacter	0.000210113	0.000142789	0.000658123	3.03e-05	5.93e-05	3.75e-05	0.000112376	0.000806192	0.000740814
Marinomonas	0	0	0.000207828	0.000575095	0	3.75e-05	0.000524423	0.000161238	0.000345713
Clostridium	0.000875473	0.000380771	0.000207828	3.03e-05	5.93e-05	7.5e-05	0	5.37e-05	0
Pseudoalteromonas	0	0	0.000138552	0.000272414	2.97e-05	7.5e-05	0.000112376	0.000483715	0.000444488
Rhodococcus	0.000175095	0.000571157	3.46e-05	0	0	0.00060006	0	0	0
Psychromonas	0.00031517	0.000285578	0.000138552	0.000121073	0.000118617	7.5e-05	0.000149835	0	4.94e-05
Moritella	3.5e-05	0	0.000207828	0.000423754	0	0	0.000187294	5.37e-05	0.000148163
Buchnera	0.000210113	0.000285578	0	0	0	0	0.000149835	5.37e-05	0.00019755
SHD-231	0.000280151	4.76e-05	0.000103914	3.03e-05	5.93e-05	0.000225023	0	5.37e-05	4.94e-05
Geobacter	0	0	3.46e-05	3.03e-05	0.000237234	0.000187519	0	5.37e-05	0.000296326
Psychrobacter	0.000140076	9.52e-05	0	0	0.000385505	0	3.75e-05	0.000107492	4.94e-05
Paracoccus	0.000140076	0.000142789	3.46e-05	3.03e-05	0.000444813	0	0	0	0
Psychrilyobacter	3.5e-05	0	0.000277104	0.000181609	0	3.75e-05	0.000224753	0	0
Sphingomonas	0.000105057	0	6.93e-05	0	2.97e-05	0.000225023	7.49e-05	5.37e-05	0.000148163
Methylobacterium	0.000105057	0.000142789	0.000242466	3.03e-05	0.000118617	3.75e-05	0	0	0
Photobacterium	7e-05	0	0.00017319	0.000151341	0	0	0.000149835	5.37e-05	0
Blvii28	0.000385208	9.52e-05	6.93e-05	0	0	3.75e-05	0	0	0
Arthrobacter	0.000210113	0	0.000242466	0	8.9e-05	3.75e-05	0	0	0
Caldicoprobacter	0	4.76e-05	0.00017319	0	0	0	0	0.000322477	0
Anaerobaculum	0	0	0	6.05e-05	2.97e-05	7.5e-05	0.000187294	0.000107492	4.94e-05
Escherichia	7e-05	9.52e-05	3.46e-05	0	0	0.000150015	3.75e-05	5.37e-05	4.94e-05
Bacillus	0.000175095	0	6.93e-05	6.05e-05	0	0	3.75e-05	0.000107492	0
Moorella	0	0	3.46e-05	0	0	0	3.75e-05	0	0.000345713
Actinotalea	0.000140076	0	0.000138552	6.05e-05	0	7.5e-05	0	0	0
Halomonas	0.000245132	9.52e-05	0	6.05e-05	0	0	0	0	0
Propionibacterium	0.000175095	0.000190386	3.46e-05	0	0	0	0	0	0
Acetobacterium	0.000175095	9.52e-05	0	0	2.97e-05	7.5e-05	0	0	0
Cetobacterium	3.5e-05	0.000142789	0	0	0	0	3.75e-05	0	0.000148163
Tsukamurella	0.000175095	9.52e-05	0	0	0	3.75e-05	0	0	0
Kaistobacter	7e-05	4.76e-05	6.93e-05	0	0	0	0	0.000107492	0
Ralstonia	3.5e-05	4.76e-05	0	0	0	0.000187519	0	0	0
Alcaligenes	0.000245132	0	0	0	0	0	0	0	0
Staphylococcus	0.000210113	0	0	0	0	0	0	0	0
Oscillospira	0	4.76e-05	0	0	0	0.000112511	3.75e-05	0	0
Devosia	3.5e-05	9.52e-05	0	0	0	0	0	5.37e-05	0
za29	0	0	0.00017319	0	0	0	0	0	0
Cryocola	0.000105057	0	3.46e-05	3.03e-05	0	0	0	0	0
Aminiphilus	0	0	3.46e-05	0	2.97e-05	0	0	5.37e-05	4.94e-05
Rhodobacter	0	0	0	0	5.93e-05	0	0	0.000107492	0
Brachybacterium	7e-05	9.52e-05	0	0	0	0	0	0	0
Nocardia	3.5e-05	4.76e-05	0	0	0	7.5e-05	0	0	0
Alteromonas	0	0	0	0	0	0	0	5.37e-05	9.88e-05
Iamia	0	0	0	0	0	7.5e-05	7.49e-05	0	0
Skermanella	0	0.000142789	0	0	0	0	0	0	0
Phenylobacterium	0.000105057	0	0	0	2.97e-05	0	0	0	0
Vibrio	3.5e-05	0	0	0	0	0	0	0	9.88e-05
Oceanibaculum	0	0	0	0	2.97e-05	0	0	5.37e-05	4.94e-05
Thermodesulforhabdus	0	9.52e-05	0	0	0	0	3.75e-05	0	0
Pseudoxanthomonas	0	4.76e-05	0	0	0	0	7.49e-05	0	0
Saccharibacillus	3.5e-05	4.76e-05	3.46e-05	0	0	0	0	0	0
Acholeplasma	0	0	0	0	0	7.5e-05	3.75e-05	0	0
Burkholderia	3.5e-05	0	0	0	0	7.5e-05	0	0	0
Hylemonella	3.5e-05	0	3.46e-05	0	0	3.75e-05	0	0	0
Limnobacter	7e-05	0	3.46e-05	0	0	0	0	0	0
Alkanindiges	0	0	0	0	0	0	0	5.37e-05	4.94e-05
Acetobacter	0	9.52e-05	0	0	0	0	0	0	0
Desulfobulbus	0	9.52e-05	0	0	0	0	0	0	0
Cupriavidus	0	9.52e-05	0	0	0	0	0	0	0
Crocinitomix	3.5e-05	4.76e-05	0	0	0	0	0	0	0
Roseburia	0	4.76e-05	3.46e-05	0	0	0	0	0	0
Mycoplana	0	0	3.46e-05	0	0	3.75e-05	0	0	0
Microbacterium	0	0	3.46e-05	0	0	3.75e-05	0	0	0
Lactobacillus	7e-05	0	0	0	0	0	0	0	0
Loktanella	7e-05	0	0	0	0	0	0	0	0
[Prevotella]	7e-05	0	0	0	0	0	0	0	0
Asticcacaulis	7e-05	0	0	0	0	0	0	0	0
Campylobacter	7e-05	0	0	0	0	0	0	0	0
Stenotrophomonas	0	0	3.46e-05	3.03e-05	0	0	0	0	0
Janthinobacterium	0	0	3.46e-05	0	2.97e-05	0	0	0	0
Neisseria	0	0	0	0	0	0	0	5.37e-05	0
SGSH944	0	0	0	0	0	0	0	0	4.94e-05
Synechococcus	0	4.76e-05	0	0	0	0	0	0	0
Coprothermobacter	0	4.76e-05	0	0	0	0	0	0	0
Ruminococcus	0	0	0	0	0	0	3.75e-05	0	0
Rothia	0	0	0	0	0	3.75e-05	0	0	0
Brevundimonas	0	0	0	0	0	3.75e-05	0	0	0
Alcanivorax	0	0	0	0	0	0	3.75e-05	0	0
HA73	3.5e-05	0	0	0	0	0	0	0	0
Coprococcus	3.5e-05	0	0	0	0	0	0	0	0
Moraxella	3.5e-05	0	0	0	0	0	0	0	0
Propionicimonas	3.5e-05	0	0	0	0	0	0	0	0
Mesorhizobium	3.5e-05	0	0	0	0	0	0	0	0
Rhodoplanes	0	0	3.46e-05	0	0	0	0	0	0
Afifella	0	0	3.46e-05	0	0	0	0	0	0
Novispirillum	0	0	3.46e-05	0	0	0	0	0	0
Tindallia_Anoxynatronum	0	0	0	3.03e-05	0	0	0	0	0
Kaistia	0	0	0	0	2.97e-05	0	0	0	0

## Sheet: Sheet2
Composition and Relative Abundance of Different Genera in All Samples
Taxonomy	g-NO3-90			g-SO4-90			g-Fuma-90			g-NO3-P90	g-SO4-P90	g-Fuma-P90
	g-NO3-90-1	g-NO3-90-2	g-NO3-90	g-SO4-90-1	g-SO4-90-2	g-SO4-90	g-Fuma-90-1	g-Fuma-90-2	g-Fuma-90
Dietzia	0.00469253	0.00185626	0.0032744	0.00138552	0.00105939	0.00122245	0.00687978	0.000262526	0.00357115	0.00104885	0.00231108	0.00177795
Ochrobactrum	0.00717888	0.0126606	0.00991976	0.0830966	0.0179188	0.0505077	0.019809	0.00776328	0.0137862	0.00393317	0.00784693	0.000888977
Pseudomonas	0.0939908	0.461066	0.277528	0.136474	0.168957	0.152715	0.171283	0.151328	0.161305	0.0201528	0.0249382	0.019113
Bacillus	0.000175095	0	8.75475e-05	6.93e-05	6.05e-05	6.49e-05	0	0	0	3.75e-05	0.000107492	0

## Sheet: Sheet3
Composition and Relative Abundance of Different Genera in All Samples
Taxonomy	g-NO3-90			g-SO4-90			g-Fuma-90			g-NO3-P90	g-SO4-P90	g-Fuma-P90
	g-NO3-90-1	g-NO3-90-2	g-NO3-90	g-SO4-90-1	g-SO4-90-2	g-SO4-90	g-Fuma-90-1	g-Fuma-90-2	g-Fuma-90
Desulfomicrobium	0.000595321	0.00142789	0.00101161	0.000623485	0.000272414	0.00044795	0.000504122	0.0010501	0.000777114	0	0	0
Desulfovibrio	0.00336182	0.00185626	0.00260904	0.000727399	0.000514559	0.000620979	0.000385505	0.000450045	0.000417775	0	0	0
Desulfotomaculum_Desulfovirgula	0.00108559	0.0025702	0.0018279	0.0109803	0.00223984	0.00661005	0.00332127	0.000637564	0.00197942	0.00183548	0.0149414	0.0198044
Thermodesulfovibrio	0.0209763	0.00590195	0.0134391	0.0285764	0.0109873	0.0197819	0.00148271	0.00060006	0.00104139	0.0185796	0.207514	0.0810944
